# Supplementary material for: Overexpression of ZmSTOP1-A Enhances Aluminum Tolerance in Arabidopsis by Stimulating Organic Acid Secretion and Reactive Oxygen Species Scavenging
Source: Int J Mol Sci. 2023 Oct 27;24(21):15669. doi: 10.3390/ijms242115669 (PMC10649276; doi:10.3390/ijms242115669)
Supplement: Supplementary file 1 [file ijms-24-15669-s001.zip]

Archive with 1 entries (1 files):
- ijms-2634576-supplementary.pdf
